# Supplementary material for: An optimized pipeline for live imaging whole Arabidopsis leaves at cellular resolution
Source: Plant Methods. 2023 Feb 1;19:10. doi: 10.1186/s13007-023-00987-2 (PMC9890716; doi:10.1186/s13007-023-00987-2)
Supplement: Supplementary file 6 — Additional file 6. Supplemental_code.zip The supplemental code file contains scripts to cary out the analysis. batchtiff.py is a script to convert .lsm files to .tiff files recursively through a directory. Multi_resize.py is a MGX script to resize voxels. 2021_mesh_creation_mgx3.task is a MGX task list with processes for making meshes. 2021_parent_correcting.task is a MGX task list for correcting parent labeling of meshes. Annotated_task_list.docx is a list of MGX processes with parameter values and notes. Iterative_growth_and_measures.py is a MGX script to apply various cellular measures and produce snapshots of heatmaps. li_preprocess.R is an R script used to preprocess data. li_plotting.R is an R script used to plot the data. light_paper_plots.R is an R script containing plot formatting. [file 13007_2023_987_MOESM6_ESM.zip]

Archive with 22 entries (21 files):
- supplemental_code/
- __MACOSX/._supplemental_code
- supplemental_code/li_preprocess.R
- __MACOSX/supplemental_code/._li_preprocess.R
- supplemental_code/li_plotting.R
- __MACOSX/supplemental_code/._li_plotting.R
- supplemental_code/.DS_Store
- __MACOSX/supplemental_code/._.DS_Store
- supplemental_code/light_paper_plots.R
- __MACOSX/supplemental_code/._light_paper_plots.R
- supplemental_code/batchtiff.py
- __MACOSX/supplemental_code/._batchtiff.py
- supplemental_code/2021_parent_correcting.task
- __MACOSX/supplemental_code/._2021_parent_correcting.task
- supplemental_code/multi_resize.py
- __MACOSX/supplemental_code/._multi_resize.py
- supplemental_code/2021_mesh_creation_mgx3.task
- __MACOSX/supplemental_code/._2021_mesh_creation_mgx3.task
- supplemental_code/iterative_growth_and_measures.py
- __MACOSX/supplemental_code/._iterative_growth_and_measures.py
- supplemental_code/annotated_task_list.docx
- __MACOSX/supplemental_code/._annotated_task_list.docx
