# Supplementary material for: An optimized pipeline for live imaging whole Arabidopsis leaves at cellular resolution
Source: Plant Methods. 2023 Feb 1;19:10. doi: 10.1186/s13007-023-00987-2 (PMC9890716; doi:10.1186/s13007-023-00987-2)
Supplement: Supplementary file 6 — Additional file 6. Supplemental_code.zip The supplemental code file contains scripts to cary out the analysis. batchtiff.py is a script to convert .lsm files to .tiff files recursively through a directory. Multi_resize.py is a MGX script to resize voxels. 2021_mesh_creation_mgx3.task is a MGX task list with processes for making meshes. 2021_parent_correcting.task is a MGX task list for correcting parent labeling of meshes. Annotated_task_list.docx is a list of MGX processes with parameter values and notes. Iterative_growth_and_measures.py is a MGX script to apply various cellular measures and produce snapshots of heatmaps. li_preprocess.R is an R script used to preprocess data. li_plotting.R is an R script used to plot the data. light_paper_plots.R is an R script containing plot formatting. [file 13007_2023_987_MOESM6_ESM.zip › supplemental_code/batchtiff.py]

# import python packages
import os

# import imagej packages
from ij import IJ
from ij import WindowManager as WM
from ij.io import FileSaver

# change these w each run #

input_path = '/Users/kateharline/Desktop/redo'


# probably don't change -- unless you are changing code functionality
start_extension = '.lsm'
new_extension = '.tif'

def load(path):
    IJ.open(path)
    img = WM.getCurrentImage()
    return img

def process(filename, output_path):
    # the number of channels is one (orig image) less than the number of images opened
    curr_img = WM.getCurrentImage()
    # add scale bar to image
    #IJ.run("Scale Bar...", "width=50 height=20 font=18 color=White background=None location=[Lower Right] hide overlay");
    # save scale bar to stack
    #IJ.run("Flatten");
    IJ.saveAs("Tiff", os.path.join(output_path, 'w_scale_' + filename))

    curr_img.close()
    return

def batch_process(extension, source_dir):
    for folder, subs, files in os.walk(source_dir):
        output_path = os.path.join(folder, 'scale_tiffs')
        for filename in files:
            if filename.endswith(extension):
                if not os.path.exists(output_path):
                    os.makedirs(output_path)
                img = load(os.path.join(folder, filename))
                process(filename, output_path)

    return

batch_process(start_extension, input_path)
