# Supplementary material for: An optimized pipeline for live imaging whole Arabidopsis leaves at cellular resolution
Source: Plant Methods. 2023 Feb 1;19:10. doi: 10.1186/s13007-023-00987-2 (PMC9890716; doi:10.1186/s13007-023-00987-2)
Supplement: Supplementary file 6 — Additional file 6. Supplemental_code.zip The supplemental code file contains scripts to cary out the analysis. batchtiff.py is a script to convert .lsm files to .tiff files recursively through a directory. Multi_resize.py is a MGX script to resize voxels. 2021_mesh_creation_mgx3.task is a MGX task list with processes for making meshes. 2021_parent_correcting.task is a MGX task list for correcting parent labeling of meshes. Annotated_task_list.docx is a list of MGX processes with parameter values and notes. Iterative_growth_and_measures.py is a MGX script to apply various cellular measures and produce snapshots of heatmaps. li_preprocess.R is an R script used to preprocess data. li_plotting.R is an R script used to plot the data. light_paper_plots.R is an R script containing plot formatting. [file 13007_2023_987_MOESM6_ESM.zip › supplemental_code/2021_parent_correcting.task]

[Tasks]
Task: parent_correcting
NumProcs: 18
ProcessName: Mesh/Selection/Select Bad Normals
NumParms: 0
ProcessName: Mesh/Cell Mesh/Fix Corner Triangles
NumParms: 0
ProcessName: Mesh/Selection/Select Unlabeled
NumParms: 1
ParmName: Replace selection
ParmString: No
ProcessName: Mesh/Deformation/Set Correct Parents
NumParms: 0
ProcessName: Mesh/Deformation/Mesh 2D/Auto Parent Labelling 2D
NumParms: 3
ParmName: Max Steps
ParmString: 10
ParmName: Auto Fix Parents Depth
ParmString: -1
ParmName: Retreat %
ParmString: 0
ProcessName: Mesh/Cell Axis/PDG/Check Correspondence
NumParms: 3
ParmName: Show correspondence
ParmString: No
ParmName: Convert to Cell Mesh
ParmString: No
ParmName: New
ParmString: No
ProcessName: Mesh/Structure/Subdivide
NumParms: 0
ProcessName: Mesh/Structure/Smooth Mesh
NumParms: 2
ParmName: Passes
ParmString: 1
ParmName: Walls Only
ParmString: No
ProcessName: Mesh/Segmentation/Segmentation Clear
NumParms: 0
ProcessName: Mesh/Segmentation/Label Selected Vertices
NumParms: 1
ParmName: Label
ParmString: 0
ProcessName: Mesh/Segmentation/Watershed Segmentation
NumParms: 1
ParmName: Steps
ParmString: 50000
ProcessName: Mesh/Cell Mesh/Tools/Relabel Fragments
NumParms: 1
ParmName: Relabel Threshold
ParmString: -1
ProcessName: Mesh/Selection/Extend to Whole Cells
NumParms: 0
ProcessName: Mesh/Selection/Extend by Connectivity
NumParms: 0
ProcessName: Mesh/Selection/Invert Selection
NumParms: 0
ProcessName: Mesh/Selection/Select All
NumParms: 0
ProcessName: Mesh/Cell Axis/PDG/Compute Growth Directions
NumParms: 0
ProcessName: Mesh/Selection/Select Labels
NumParms: 2
ParmName: Labels
ParmString: 38010
ParmName: Replace Selection
ParmString: No
