# Supplementary material for: An optimized pipeline for live imaging whole Arabidopsis leaves at cellular resolution
Source: Plant Methods. 2023 Feb 1;19:10. doi: 10.1186/s13007-023-00987-2 (PMC9890716; doi:10.1186/s13007-023-00987-2)
Supplement: Supplementary file 6 — Additional file 6. Supplemental_code.zip The supplemental code file contains scripts to cary out the analysis. batchtiff.py is a script to convert .lsm files to .tiff files recursively through a directory. Multi_resize.py is a MGX script to resize voxels. 2021_mesh_creation_mgx3.task is a MGX task list with processes for making meshes. 2021_parent_correcting.task is a MGX task list for correcting parent labeling of meshes. Annotated_task_list.docx is a list of MGX processes with parameter values and notes. Iterative_growth_and_measures.py is a MGX script to apply various cellular measures and produce snapshots of heatmaps. li_preprocess.R is an R script used to preprocess data. li_plotting.R is an R script used to plot the data. light_paper_plots.R is an R script containing plot formatting. [file 13007_2023_987_MOESM6_ESM.zip › supplemental_code/multi_resize.py]

import os
import platform

####### DIR MANAGEMENT ########

# https://docs.python.org/2/library/os.html
o_s = os.name
if o_s == 'posix':
	# if vmware
	root_path = '/home/kate/Desktop'

	if platform.release() in ['4.15.0-118-generic', '4.15.0-20-generic']:
		# mgx1
		root_path = '/home/aroeder/Desktop/Kate'

# windows
elif o_s == 'nt':
	root_path = 'C:\\Users\\katha\\Desktop'

data_files_path = 'demo'
stacks_path = 'scale_tiffs'

main_path = os.path.join(root_path, data_files_path)

voxel_sizes = ['0.5930470172141393', '0.5930470172141393', '0.5']

def resize(stack, voxel_sizes, stacks_path):
	Process.Stack__System__Open(os.path.join(stacks_path, stack), 'Main', '0', '')
	Process.Stack__Canvas__Change_Voxel_Size(voxel_sizes[0], voxel_sizes[1], voxel_sizes[2])
	Process.Stack__System__Save(os.path.join(stacks_path, stack), 'Main', '0', '5', '/label')
	Process.Stack__System__Clear_Main_Stack('0')


def resizer(stacks, voxel_sizes, stacks_path):
	for s in stacks:
		resize(s, voxel_sizes, stacks_path)


def walk(file_path):
	'''
	# get list of files in dir https://stackoverflow.com/questions/3207219/how-do-i-list-all-files-of-a-directory
	:param file_path: string
	:return: dictionary of key:folders (string) and values:contents (list of strings)
	'''

	dirs_dict = {}

	for (dirpath, dirnames, filenames) in os.walk(file_path):
		# meshes.extend(filenames)
		dot_dir = dirpath.split(os.sep)[-1]
		# clean up dirs list so that meshes are in date order and only load those types of files
		# https://docs.python.org/2/howto/sorting.html
		filenames.sort()

		if 'MorphoGraphX.py' in filenames:
			filenames.remove('MorphoGraphX.py')
		##### option to define additional file selection rules


		dirs_dict[dot_dir] = filenames
	return dirs_dict

# get file names
stacks = walk(os.path.join(main_path, stacks_path))
print(stacks)

# iterate through files and resize
resizer(stacks[stacks_path], voxel_sizes, os.path.join(main_path, stacks_path))
