# Supplementary material for: An optimized pipeline for live imaging whole Arabidopsis leaves at cellular resolution
Source: Plant Methods. 2023 Feb 1;19:10. doi: 10.1186/s13007-023-00987-2 (PMC9890716; doi:10.1186/s13007-023-00987-2)
Supplement: Supplementary file 6 — Additional file 6. Supplemental_code.zip The supplemental code file contains scripts to cary out the analysis. batchtiff.py is a script to convert .lsm files to .tiff files recursively through a directory. Multi_resize.py is a MGX script to resize voxels. 2021_mesh_creation_mgx3.task is a MGX task list with processes for making meshes. 2021_parent_correcting.task is a MGX task list for correcting parent labeling of meshes. Annotated_task_list.docx is a list of MGX processes with parameter values and notes. Iterative_growth_and_measures.py is a MGX script to apply various cellular measures and produce snapshots of heatmaps. li_preprocess.R is an R script used to preprocess data. li_plotting.R is an R script used to plot the data. light_paper_plots.R is an R script containing plot formatting. [file 13007_2023_987_MOESM6_ESM.zip › supplemental_code/2021_mesh_creation_mgx3.task]

[Tasks]
Task: mesh_Creation_segmentation_d1
NumProcs: 21
ProcessName: Stack/MultiStack/Copy Main to Work Stack
NumParms: 0
ProcessName: Stack/MultiStack/Copy Work to Main Stack
NumParms: 0
ProcessName: Stack/MultiStack/Merge Stacks
NumParms: 2
ParmName: Method
ParmString: max
ParmName: Interpolation
ParmString: Linear
ProcessName: Stack/CImage/Gaussian Blur
NumParms: 1
ParmName: Radius
ParmString: 5
ProcessName: Stack/Morphology/Edge Detect
NumParms: 4
ParmName: Threshold
ParmString: 5000
ParmName: Multiplier
ParmString: 2.0
ParmName: Adapt Factor
ParmString: 0.3
ParmName: Fill Value
ParmString: 30000
ProcessName: Stack/Morphology/Closing
NumParms: 4
ParmName: X Radius
ParmString: 5
ParmName: Y Radius
ParmString: 10
ParmName: Z Radius
ParmString: 3
ParmName: Round Nhbd
ParmString: No
ProcessName: Mesh/Creation/Marching Cubes Surface
NumParms: 2
ParmName: Cube size (µm)
ParmString: 5.0
ParmName: Threshold
ParmString: 5000
ProcessName: Mesh/Selection/Select Bad Normals
NumParms: 0
ProcessName: Mesh/Structure/Subdivide
NumParms: 0
ProcessName: Mesh/Structure/Smooth Mesh
NumParms: 2
ParmName: Passes
ParmString: 20
ParmName: Walls Only
ParmString: No
ProcessName: Mesh/Structure/Shrink Mesh
NumParms: 1
ParmName: Distance(µm)
ParmString: 5
ProcessName: Mesh/Signal/Project Signal
NumParms: 5
ParmName: Use absolute
ParmString: No
ParmName: Min Dist (µm)
ParmString: 2.0
ParmName: Max Dist (µm)
ParmString: 6.0
ParmName: Min Signal
ParmString: 0.0
ParmName: Max Signal
ParmString: 60000.0
ProcessName: Mesh/Segmentation/Auto Segmentation
NumParms: 8
ParmName: Update
ParmString: Yes
ParmName: Normalize
ParmString: Yes
ParmName: Blur Cell Radius (µm)
ParmString: 5
ParmName: Auto-Seed Radius (µm)
ParmString: 5
ParmName: Blur Borders Radius (µm)
ParmString: 1
ParmName: Normalization Radius (µm)
ParmString: 45
ParmName: Border Distance (µm)
ParmString: 1.0
ParmName: Combine Threshold
ParmString: 1.15
ProcessName: Mesh/Structure/Subdivide Adaptive Near Borders
NumParms: 2
ParmName: Max Area(µm²)
ParmString: 0.1
ParmName: Border Dist(µm)
ParmString: 2.5
ProcessName: Mesh/Structure/Smooth Mesh
NumParms: 2
ParmName: Passes
ParmString: 1
ParmName: Walls Only
ParmString: No
ProcessName: Mesh/Segmentation/Segmentation Clear
NumParms: 0
ProcessName: Mesh/Cell Mesh/Tools/Relabel Fragments
NumParms: 1
ParmName: Relabel Threshold
ParmString: -1
ProcessName: Mesh/Segmentation/Watershed Segmentation
NumParms: 1
ParmName: Steps
ParmString: 50000
ProcessName: Mesh/Cell Mesh/Fix Corner Triangles
NumParms: 0
ProcessName: Mesh/Selection/Extend by Connectivity
NumParms: 0
ProcessName: Mesh/Selection/Invert Selection
NumParms: 0
